# Supplementary material for: Recent Vaccination Against SARS-CoV-2 Is Associated with Less Severe Disease in Working-Age Adults
Source: Int J Environ Res Public Health. 2024 Nov 12;21(11):1501. doi: 10.3390/ijerph21111501 (PMC11594206; doi:10.3390/ijerph21111501)
Supplement: Supplementary file 1 [file ijerph-21-01501-s001.zip]

Archive with 1 entries (1 files):
- ijerph-3252529-supplementary.pdf
